# Supplementary material for: Five-Year-Olds’ Systematic Errors in Second-Order False Belief Tasks Are Due to First-Order Theory of Mind Strategy Selection: A Computational Modeling Study
Source: Front Psychol. 2017 Feb 28;8:275. doi: 10.3389/fpsyg.2017.00275 (PMC5329038; doi:10.3389/fpsyg.2017.00275)
Supplement: Supplementary file 1 [file Data_Sheet_1.zip]

Archive with 5 entries (4 files):
- instance_based_learning_model_final.lisp
- __MACOSX/
- __MACOSX/._instance_based_learning_model_final.lisp
- reinforcement_learning_model_final.lisp
- __MACOSX/._reinforcement_learning_model_final.lisp
